# Supplementary material for: Video Laryngoscopes in Simulated Neonatal Intubation: Usability Study
Source: Children (Basel). 2025 May 31;12(6):723. doi: 10.3390/children12060723 (PMC12191191; doi:10.3390/children12060723)
Supplement: Supplementary file 1 [file children-12-00723-s001.zip]

Archive with 1 entries (1 files):
- children-3661613-supplementary.pdf
